# Supplementary material for: Human Mesenchymal Stromal Cells Resolve Lipid Load in High Fat Diet-Induced Non-Alcoholic Steatohepatitis in Mice by Mitochondria Donation
Source: Cells. 2022 Jun 2;11(11):1829. doi: 10.3390/cells11111829 (PMC9180625; doi:10.3390/cells11111829)
Supplement: Supplementary file 1 [file cells-11-01829-s001.zip]

Archive with 1 entries (1 files):
- cells-1691524-supplementary.pdf
